# Supplementary material for: Seasonal Water Quality and Algal Responses to Monsoon-Mediated Nutrient Enrichment, Flow Regime, Drought, and Flood in a Drinking Water Reservoir
Source: Int J Environ Res Public Health. 2021 Oct 13;18(20):10714. doi: 10.3390/ijerph182010714 (PMC8535919; doi:10.3390/ijerph182010714)
Supplement: Supplementary file 1 [file ijerph-18-10714-s001.zip]

Archive with 1 entries (1 files):
- ijerph-1395891-supplementary.pdf
